# Supplementary material for: Chemical Diversity of UK-Grown Tea Explored Using Metabolomics and Machine Learning
Source: Metabolites. 2025 Jan 15;15(1):52. doi: 10.3390/metabo15010052 (PMC11767213; doi:10.3390/metabo15010052)
Supplement: Supplementary file 1 [file metabolites-15-00052-s001.zip]

Archive with 1 entries (1 files):
- metabolites-3433008-supplementary.pdf
